# Supplementary material for: Biofilm-coated microbeads and the mouse ear skin: An innovative model for analysing anti-biofilm immune response in vivo
Source: PLoS One. 2020 Dec 4;15(12):e0243500. doi: 10.1371/journal.pone.0243500 (PMC7717515; doi:10.1371/journal.pone.0243500)
Supplement: S1 Table — Table presenting raw data used for the preparation of calibrated Staphylococcus aureus biofilm-coated microbeads and planktonic inocula. (XLSX) [file pone.0243500.s005.xlsx]

## Sheet: Feuil1
	Titration Of Inocula (CFUs in 3,8 µL of PBS)
Experiment	Planktonic bacteria and microbeads	Biofilm coated microbeads
1	2400000	14800000
2	1400000	5200000
3	2000000	680000
4	77000000	17600000
5	2280000	39400000
6	33000000	31400000
7		34000000
