# Supplementary material for: Biofilm-coated microbeads and the mouse ear skin: An innovative model for analysing anti-biofilm immune response in vivo
Source: PLoS One. 2020 Dec 4;15(12):e0243500. doi: 10.1371/journal.pone.0243500 (PMC7717515; doi:10.1371/journal.pone.0243500)
Supplement: S2 Table — Table presenting raw data used to measure the ratio of the sum of EGFP fluorescence intensities to ROI areas. (XLSX) [file pone.0243500.s006.xlsx]

## Sheet: Feuil1
Control
Experiment	Hours post injection (hours)	ROI area	Sum of EGFP fluorescence intensities of each pixel in the ROI	Ratio of sum of EGFP fluorescence intensities of each pixel in the ROI per ROI area
Experiment 1	26.05	9.55668e+06	1854122724	194.013
	6	9.55668e+06	1796765838	188.011
Experiment 2	26.55	7.14643e+06	1431404429	200.297
	6	7.14643e+06	1526847960	213.652
Experiment 3	25.4	7.14738e+06	1455123041	203.588
	6.15	7.14738e+06	1323367618	185.154
Experiment 4	26	1.02386e+07	2189951313	213.892
	6	1.02383e+07	2036362498	198.897
Planktonic bacteria and microbeads
Experiment	Hours post injection (hours)	ROI area	Sum of EGFP fluorescence intensities of each pixel in the ROI	Ratio of sum of EGFP fluorescence intensities of each pixel in the ROI per ROI area
Experiment 1	26	4.31785e+07	41882121924	969.977
	6.15	4.22659e+07	17606294099	416.56
Experiment 2	26.15	1.78592e+07	21927475216	1227.8
	7.1	1.78592e+07	6865016032	384.398
Experiment 3	26	5.45058e+07	45147443912	828.305
	6	4.73294e+07	10587736186	223.703
Experiment 4	24.3	937915	696955508	743.09
	2.3	938037	181584789	193.58
Biofilm-coated microbeads
Experiment	Hours post injection (hours)	ROI area	Sum of EGFP fluorescence intensities of each pixel in the ROI	Ratio of sum of EGFP fluorescence intensities of each pixel in the ROI per ROI area
Experiment 1	26	5.54183e+07	44127474644	796.262
	6	5.44173e+07	16386776825	301.132
Experiment 2	26.15	4.42206e+07	69338816361	1568.02
	6	4.42206e+07	14408477093	325.832
Experiment 3	25.3	6.37719e+07	34337800242	538.447
	6	5.77998e+07	19378949918	335.277
Experiment 4	26.3	5.5201e+07	27969546969	506.685
	6	5.5201e+07	21182755241	383.739
