# Supplementary material for: Biofilm-coated microbeads and the mouse ear skin: An innovative model for analysing anti-biofilm immune response in vivo
Source: PLoS One. 2020 Dec 4;15(12):e0243500. doi: 10.1371/journal.pone.0243500 (PMC7717515; doi:10.1371/journal.pone.0243500)
Supplement: S3 Table — Table presenting the average speed of all cells in infected and control mice at early time points. Raw data extracted from Imaris software. (XLSX) [file pone.0243500.s007.xlsx]

## Sheet: Feuil1
	Average Speed At Early Time-Points (µm/min)
Cell number	Control	Planktonic bacteria and microbeads	Biofilm-coated microbeads
1	0.081	0.73056	0.7998
2	0.3876	0.91662	1.24866
3	0.75144	1.32996	0.41484
4	0.83196	2.72844	0.56466
5	5.71818	0.70878	0.78564
6	3.74958	0.75486	0.93192
7	0.46956	0.53838	0.73464
8	0.48978	0.4968	0.54114
9	1.26414	0.6375	0.94626
10	1.1442	0.5043	0.7401
11	6.56682	0.88494	0.7188
12	1.30692	0.88086	0.5397
13	4.32252	1.41768	0.6717
14	0.50064	1.07628	0.58956
15	0.68712	1.41294	0.77106
16	2.59962	0.7353	0.52482
17	1.197	0.93258	0.73698
18	1.91412	1.05966	1.06992
19	5.94966	6.53706	2.05356
20	0.9102	1.64808	3.10374
21	1.95786	0.74478	0.95982
22	1.665	0.62802	1.17954
23	2.3223	0.83454	1.3311
24	4.7754	1.00584	1.53372
25	2.26254	1.08876	0.78378
26	2.53788	0.44694	0.88968
27	1.47264	0.91116	1.27656
28	8.39898	1.02312	0.9021
29	3.87324	2.15784	0.56394
30	1.69254	1.32276	0.95706
31	2.3106	0.89136	0.81
32	0.39174	6.45762	1.6089
33	1.3326	2.94942	1.05756
34	6.4542	0.19464	0.88608
35	0.258	1.34508	1.23474
36	3.7836	0.65886	1.40382
37	2.88186	1.97586	0.48984
38	1.17426	2.39142	2.90562
39	1.08816	1.69494	0.92334
40	2.35398	0.8217	1.27728
41	2.38422	4.82304	1.58586
42	2.99088	1.39254	1.67682
43	1.05888	0.72468	0.8781
44	0.99738	1.2411	1.43142
45	2.99712	1.479	1.06656
46	3.0366	3.80406	0.98436
47	2.45532	1.71114	1.749
48	2.64852	4.31934	1.9038
49	2.14416	1.0095	0.78264
50	1.26138	1.39482	0.71658
51	2.92878	0.90936	0.61896
52	1.08408	3.14472	1.34802
53	0.72834	1.64646	0.9003
54	0.61668	3.14274	0.62166
55	4.878	6.0054	0.41742
56	1.75824	1.15968	1.01742
57	4.2807	1.24464	1.77828
58	1.04238	1.0815	0.7281
59	1.50768	1.10196	1.1964
60	0.81306	2.0157	0.82572
61	1.17282	2.5269	0.68376
62	3.39432	0.6969	0.92616
63	8.16408	2.25264	1.56648
64	0.81318	2.87274	0.79908
65	2.673	1.06476	1.51512
66	0.31878	0.8577	1.16418
67	6.32646	1.93632	1.13814
68	2.23044	2.44542	2.13336
69	2.1741	1.12428	1.74354
70	5.13564	3.3681	1.84764
71	0.51294	0.86604	1.24986
72	2.13066	3.0078	1.62582
73	1.31574	1.66176	1.2477
74	1.40052	0.33264	0.88746
75	1.22622	1.8117	1.66812
76	2.23068	0.40356	1.899
77	0.88482	3.02892	0.81138
78	4.9503	0.93582	2.12016
79	0.37128	1.30194	0.74244
80	4.56504	4.059	1.96188
81	2.60358	2.0223	1.06098
82	1.01172	4.56012	1.36122
83	0.80436	8.8245	2.11086
84	0.51156	1.60506	2.6796
85	5.1912	2.95044	2.2653
86	5.57094	1.92156	1.88634
87	7.91604	2.16966	1.89864
88	7.90542	1.1244	1.52934
89	5.8077	1.80144	0.35862
90	6.6297	2.79696	0.6453
91	6.25086	2.949	1.95816
92	5.907	4.014	0.4665
93	3.57714	2.27262	2.59878
94	4.03722	1.74876	1.64682
95	4.39908	4.28448	1.07682
96	7.68132	1.49838	0.53466
97	8.08812	3.4395	1.56348
98	0.78828	1.4022	2.57202
99	6.66612	2.61444	3.16038
100	0.98568	2.01132	2.07744
101	2.16558	7.3311	2.08728
102	2.84004	2.33262	0.21024
103	0.53406	5.32776	0.96546
104	6.99072	1.02312	2.1861
105	0.20646	3.9081	1.90656
106	0.77964	2.60742	1.36296
107	3.86454	2.0199	2.09514
108	6.15144	2.48106	1.37658
109	2.86338	4.98846	0.95076
110	1.71438	1.58808	1.58238
111	4.07286	1.25856	1.5138
112	8.7072	0.95538	1.18866
113	4.54326	0.99438	3.00666
114	3.76098	0.89664	0.9417
115	9.51018	3.1179	1.33338
116	6.42348	0.882	3.8937
117	1.50522	0.78648	0.64914
118	0.69084	3.1593	1.85892
119	0.52686	3.41334	2.08578
120	4.63692	5.30268	5.1141
121	7.02444	0.71934	1.41438
122	8.64732	8.23746	0.98754
123	3.0753	0.88926	2.92884
124	5.2575	4.48536	0.88572
125	0.94062	4.46898	1.88898
126	3.50586	4.20906	1.50684
127	2.29818	1.57158	1.51434
128	10.3607	7.01526	0.67746
129	6.33708	4.11438	0.71394
130	5.8524	0.63492	1.54686
131	6.01278	1.0212	0.86046
132	4.13898	0.05268	1.31442
133	5.34846	1.1136	1.6896
134	4.33488	4.64196	1.70652
135	3.6237	1.50354	1.69428
136	9.53556	1.38348	5.66124
137	3.23844	5.30988	1.05066
138	1.3566	0.8325	1.22472
139	0.46884	1.0473	1.19958
140	1.6569	6.61938	3.5799
141	6.73386	6.08322	3.04872
142	3.3366	0.36978	1.59138
143	2.57262	3.70236	1.87878
144	4.50582	6.61662	1.65402
145	6.02028	0.84588	6.34284
146	1.22856	0.97782	2.45292
147	1.02648	3.42456	1.88766
148	4.66266	0.77418	1.19712
149	4.8873	3.1434	0.80802
150	2.3481	3.45492	2.6625
151	7.14774	3.45702	1.66752
152	6.95736	0.18882	1.74972
153	6.19152	3.19362	1.65846
154	0.65274	3.99948	1.27992
155	6.3282	2.47998	1.08054
156	5.2011	1.48344	1.29516
157	4.5819	1.1202	0.82062
158	4.20834	4.99386	0.90468
159	2.50572	1.38768	0.67614
160	6.08214	0.61128	1.4328
161	3.1446	11.1557	2.74314
162	4.15644	2.84766	0.27258
163	3.53148	2.37564	2.26428
164	5.24538	4.3626	2.17122
165	5.94468	1.11192	5.27232
166	4.88772	1.16022	0.76596
167	6.27846	4.0329	0.68022
168	6.39558	1.87206	1.30734
169	1.0488	4.52904	1.18308
170	1.29402	6.6774	0.9111
171	1.31334	2.72202	0.9681
172	1.76802	1.2093	1.13892
173	1.24008	4.93584	0.32058
174	1.4418	0.9768	0.50376
175	5.33304	4.33164	0.58464
176	4.60824	6.27474	0.66744
177	6.69948	0.8406	0.39456
178	10.3502	5.65146	0.55128
179	1.60332	0.92052	0.55854
180	8.49618	4.99512	1.59312
181	5.65206	1.467	0.53958
182	10.0121	3.39198	0.41184
183	7.1451	0.90288	3.11034
184	1.7823	6.06786	0.85896
185	2.0466	2.74788	1.01574
186	8.8053	0.68988	1.37874
187	4.5684	0.9843	2.20008
188	14.0328	1.2924	1.11912
189	2.51844	6.12432	1.90698
190	8.3391	6.65562	5.58864
191		1.46484	1.86636
192		1.3905	0.6852
193		3.8772	1.45248
194		3.11172	3.47124
195		3.95658	1.03974
196		0.624	0.4743
197		0.79518	3.87042
198		2.81694	2.17032
199		7.65654	0.93942
200		2.78784	10.2814
201		1.9845	2.00328
202		2.59584	2.86764
203		5.87742	1.9797
204		10.0968	0.99318
205		6.0897	1.20624
206		5.94468	1.95642
207		3.30078	0.72408
208		4.24014	1.12584
209		3.15474	1.56552
210		5.67234	1.29708
211		2.0844	1.31154
212		2.29692	1.23132
213		2.04714	0.94824
214		4.81182	1.85076
215		1.36812	0.83586
216		1.37676	0.65622
217		6.54672	1.8216
218		3.55446	2.32524
219		6.35232	2.33118
220		5.05962	1.21248
221		1.38426	2.14908
222		1.31988	1.6107
223		7.67964	1.39692
224		1.85208	2.50434
225		5.97126	5.23032
226		7.0755	0.9186
227		3.04374	1.09536
228		4.90422	4.73784
229		2.3724	3.7116
230		1.43016	1.10376
231		3.46542	0.76074
232		1.62888	1.32516
233		7.29108	3.55722
234		3.38898	0.99612
235		7.5021	2.03124
236		1.2564	1.18194
237		3.54072	3.03546
238		3.47082	1.86504
239		1.40328	1.30188
240		6.02322	1.87224
241		3.84822	1.26636
242		2.13804	1.8972
243		2.34168	1.2498
244		2.2278	1.39422
245		6.90006	1.74624
246		3.18858	2.37966
247		1.38708	3.65148
248		3.55674	3.4983
249		5.62398	3.06648
250		2.6376	1.26228
251		1.30074	6.09954
252		3.58044	2.92608
253		10.8101	1.67838
254		1.08108	1.1472
255		3.9405	2.40768
256		8.77062	4.7952
257		11.9839	3.4527
258		5.10234	0.65064
259		6.01098	1.5621
260		2.1018	3.7491
261		2.022	0.98364
262		2.40234	1.6926
263		2.18244	1.61676
264		7.68306	3.28944
265		3.7632	1.4679
266		1.27944	3.8703
267		1.55262	1.20144
268		3.9564	3.2973
269		1.86606	3.42234
270		4.34628	3.5085
271		1.6911	0.31836
272		0.96582	1.6794
273		1.8918	1.58706
274		2.80026	2.84754
275		0.64992	0.67572
276		0.61086	2.43612
277		1.00626	0.66528
278		6.39696	1.56708
279		0.86154	0.26796
280		0.4293	2.36976
281		3.7344	2.11008
282		0.6801	2.14206
283		0.9756	3.43596
284		1.14432	1.76466
285		0.6954	4.72716
286		4.17792	1.04112
287		6.55452	2.92536
288		2.66952	5.184
289		0.68598	1.24494
290		1.1016	3.91158
291		0.51	1.76418
292		1.81638	1.48824
293		2.28066	2.39742
294		3.39666	1.4967
295		3.40446	1.25298
296		0.79278	1.34502
297		3.72606	3.62082
298		1.5324	4.1631
299		5.46312	3.75564
300		0.66018	3.9978
301		1.209	1.94832
302		3.25062	2.68116
303		5.04018	4.75656
304		5.1708	3.24516
305		1.09326	3.459
306		1.13178	4.88166
307		3.59616	2.41866
308		3.96852	3.38862
309		1.25016	2.17638
310		0.62946	1.40856
311		4.524	2.06196
312		1.49814	2.27262
313		2.49894	3.05976
314		8.98284	3.14796
315		2.91282	1.84662
316		0.96366	3.14064
317		1.63638	0.54414
318		0.94884	2.27448
319		4.0518	2.09268
320		1.9158	0.58842
321		7.91436	2.66838
322		5.56272	4.28004
323		7.16022	1.82628
324		4.0935	3.32724
325		4.34028	1.72332
326		1.19802	1.08708
327		3.87354	2.8593
328		8.22354	3.31356
329		1.46526	0.52776
330		13.5927	2.8857
331		3.87264	4.90668
332		1.6947	1.94118
333		0.3693	1.15014
334		16.2459	3.00624
335		1.98246	3.20718
336		5.89326	5.42928
337		4.34418	1.63644
338		4.15488	5.16282
339		9.1104	4.1052
340		1.80336	2.01948
341		0.80196	2.93484
342		2.29032	2.40234
343		2.55846	4.63044
344		5.37006	2.97984
345		1.8555	2.69328
346		2.4636	3.78822
347		7.18758	2.9595
348		6.3036	1.84272
349		5.5041	3.42006
350		3.97554	4.02492
351		1.73322	5.32572
352		6.01224	4.19694
353		0.47358	4.65858
354		0.54804	3.31386
355		1.71366	1.75836
356		3.12654	1.9083
357		7.0731	4.25874
358		0.32172	2.53938
359		1.4862	0.42282
360		5.24772	3.30948
361		2.15676	2.95362
362		0.5421	4.05108
363		6.07542	5.1753
364		1.74642	1.32102
365		5.2398	3.76626
366		0.7923	4.9032
367		0.67152	4.40514
368		4.1469	3.01038
369		1.5795	2.94906
370		0.4482	1.47282
371		2.07072	1.5987
372		0.7509	1.97478
373		3.67512	0.07668
374		3.42066	3.68976
375		0.87186	1.3014
376		1.74594	3.51582
377		1.40556	1.95138
378		4.0989	1.8015
379		0.66324	2.49624
380		1.33542	1.75986
381		2.86506	2.73072
382		1.84134	1.74588
383		4.43262	3.13398
384		1.49394	6.59268
385		2.28408	0.67602
386		0.22056	2.93184
387		3.17634	3.62778
388		5.92542	5.00154
389		3.366	4.87638
390		0.69906	2.99262
391		5.4048	4.76202
392		1.40826	3.00216
393		4.62876	1.93152
394		1.9836	1.78482
395		5.74398	4.25532
396		3.26412	2.055
397		4.48908	4.57656
398		6.03078	1.54968
399		1.15218	2.11614
400		8.21112	0.32994
401		3.97116	1.57836
402		1.25934	2.96496
403		2.9037	1.4499
404		7.76892	0.6843
405		13.1473	4.27884
406		2.00268	0.47076
407		1.04328	3.4812
408		1.3647	1.40046
409		3.02718	0.55506
410		8.04138	0.58272
411		2.39388	4.09836
412		1.85256	0.30786
413		0.54726	2.7468
414		0.90498	7.03236
415		2.76354	0.91926
416		0.49908	3.71466
417		5.8335	4.52082
418		6.84492	1.80696
419		6.8949	2.5233
420		2.54118	0.95826
421		4.59366	1.91814
422		1.10718	1.72248
423		1.53414	5.4201
424		1.8207	4.10418
425		1.89198	3.43104
426		1.9269	3.08034
427		2.4117	4.79076
428		3.897	1.59024
429		1.97982	2.11662
430		0.96648	4.09818
431		0.50214	1.50774
432		4.11672	1.6917
433		5.86074	2.92038
434		2.4489	2.64984
435		4.69686	7.91376
436		3.96114	4.99602
437		3.72438	8.33796
438		5.45526	2.30424
439		2.89866	4.1979
440		11.9416	2.87808
441		2.85954	8.17464
442		1.92474	1.82142
443		3.61446	5.19498
444		2.96292	5.99658
445		4.67394	5.481
446		1.18014	3.00624
447		3.07236	2.88072
448		5.83632	5.78358
449		6.10776	1.34142
450		5.63268	5.32878
451		0.94692	1.77504
452		3.66486	2.10486
453		5.00352	2.61246
454		7.10736	3.93276
455		2.82108	11.4358
456		3.1743	5.94606
457		2.10366	5.14482
458		7.02456	4.92186
459		0.83142	3.5202
460		3.40944	4.28148
461		5.36748	2.79198
462		6.88842	3.30762
463		1.70076	5.27478
464		1.67652	6.01596
465		8.23908	6.44958
466		1.21248	3.72912
467		7.95714	4.3332
468		6.09372	1.43862
469		0.71598	3.29262
470		4.65582	2.21592
471		7.77342	4.13328
472		3.2034	1.76334
473		1.86756	3.3396
474		3.79626	5.6313
475		0.73686	4.38498
476		7.77048	9.03462
477		6.63672	7.3587
478		1.65894	3.2601
479		0.31062	2.5551
480		1.48956	0.9273
481		2.02482	7.6632
482		1.27428	9.53304
483		5.9508	4.7817
484		2.31282	4.60548
485		0.79608	5.54382
486		2.02434	2.46864
487		4.58886	6.0582
488		3.97122	4.9422
489		5.10912	1.69062
490		5.97828	0.40746
491		6.1242	4.06248
492		1.99518	2.7567
493		13.42	11.5079
494		2.74848	4.43304
495		8.33346	6.00942
496		3.6594	3.03942
497		7.94328	2.99958
498		1.12578	1.69254
499		1.15902	2.85732
500		8.51148	2.40588
501		0.63258	1.36536
502		1.56906	2.75526
503		0.94806	2.1279
504		7.27002	1.71408
505		7.54356	0.87792
506		4.76784	1.47966
507		1.75914	2.51892
508		3.2973	1.69734
509		6.34728	5.81754
510		0.27708	0.52578
511		0.4959	2.22078
512		2.23104	5.19498
513		5.90712	3.11892
514		3.34488	1.0659
515		5.16276	2.72538
516		4.14702	1.3605
517		0.44478	1.17438
518		0.65856	0.53634
519		0.45288	1.49772
520		1.47672	7.4694
521		0.58098	2.25096
522		0.8076	11.3722
523		0.46422	2.6202
524		0.63504	1.76886
525		2.44968	4.50282
526		1.90932	4.53498
527		0.49734	2.76126
528		0.38214	2.02914
529		0.7221	0.73026
530		0.58674	0.74424
531		2.06124	1.16754
532		0.64146	2.64996
533		2.04012	3.81312
534		3.12384	3.56484
535		1.44132	1.56558
536		0.68592	1.10058
537		0.26058	4.00788
538		2.02554	19.2745
539		0.507	1.43436
540		1.35774	2.92614
541		0.4371	2.98596
542		3.16188	6.82836
543		1.76766	1.74306
544		0.95748	2.12376
545		0.62334	4.68264
546		4.50804	2.87376
547		0.29232	4.85988
548		0.22614	1.51602
549		0.8316	6.23952
550		0.57882	2.04762
551		3.3594	0.945
552		1.97742	3.05436
553		0.5628	2.06376
554		3.2604	3.99444
555		0.3888	4.21956
556		3.969	2.13726
557		2.18712	2.8557
558		2.62494	6.37056
559		2.23404	0.94626
560		1.22166	1.83684
561		4.56576	2.88756
562		0.39636	3.19584
563		0.55266	3.62052
564		8.96898	3.34404
565		0.82932	3.93054
566		2.60808	3.09918
567		2.03022	2.343
568		3.2718	1.55328
569		3.76476	3.36744
570		0.84456	6.55032
571		1.40604	9.16176
572		5.4747	4.03446
573		0.37758	3.23514
574		1.14834	3.28566
575		4.23588	5.11164
576		1.0026	6.15378
577		1.512	6.06372
578		1.5027	7.69818
579		1.43598	5.19498
580		0.58068	8.31774
581		0.43182	3.57204
582		1.38396	9.27024
583		2.5845	8.28042
584		2.50278	9.05856
585		1.35108	1.28502
586		5.8824	0.43608
587		1.00422	5.4198
588		0.4407	0.8637
589		5.54064	1.02564
590		6.10134	0.8406
591		0.98568	0.41322
592		1.90656	5.43096
593		2.42178	0.45126
594		2.4765	0.79896
595		0.44796	6.7107
596		1.87626	1.52754
597		2.51988	1.81638
598		0.27186	0.98244
599		1.6572	1.1889
600		3.09114	4.76028
601		5.69814	1.89024
602		6.33318	2.76468
603		1.02108	0.64746
604		5.98686	1.05072
605		0.4338	0.80154
606		2.74638	0.9777
607		1.15566	3.1578
608		0.42582	4.61826
609		5.94438	1.27392
610		0.54006	6.3174
611		2.28216	0.71292
612		1.41282	2.53908
613		2.32638	0.38772
614		1.23672	0.99318
615		7.14228	0.7038
616		1.71156	2.4864
617		0.85302	0.40866
618		0.62322	5.03028
619		0.40356	2.05668
620		1.23186	2.3586
621		1.29792	2.46666
622		0.65892	0.60252
623		0.71634	2.0439
624		4.90236	3.13062
625		5.11566	2.4933
626		1.52238	2.3169
627		1.0878	0.43266
628		0.89682	3.49974
629		2.73966	1.2948
630		2.9346	1.22544
631		3.33432	4.33296
632		0.93078	1.81098
633		1.13028	6.82326
634		1.86126	0.4593
635		1.35126	3.3345
636		3.06882	1.70766
637		2.38674	1.89774
638		0.9297	0.75654
639		0.7344	1.2087
640		4.4871	2.5077
641		0.55704	4.7262
642		5.92158	0.81948
643		2.7732	2.42226
644		4.7598	0.43332
645		1.24092	0.67962
646		0.77358	3.49392
647		2.8263	1.15368
648		1.1871	1.11834
649		3.6339	1.983
650		0.7689	2.82012
651		0.34596	0.82254
652		1.95486	0.76158
653		0.90798	1.19238
654		4.40196	4.48206
655		1.18776	0.70218
656		1.1466	0.22788
657		1.70802	0.60696
658		3.67482	1.01502
659		7.36488	4.93446
660		4.43778	4.65096
661		5.33472	1.7475
662		1.3656	1.96998
663		3.6231	0.70644
664		1.13004	2.58636
665		1.18284	2.0487
666		1.18656	5.36664
667		0.89076	3.65898
668		1.9575	1.89264
669		0.8469	0.92298
670		8.7807	1.092
671		1.73376	4.02168
672		1.39596	2.5563
673		7.94868	5.14386
674		2.607	5.68896
675		0.95106	1.84962
676		4.80612	2.05314
677		1.10886	1.1493
678		4.54638	0.33174
679		1.1583	3.45792
680		1.94526	0.61194
681		4.11294	2.00016
682		1.18482	0.27816
683		2.72208	4.65468
684		1.87986	4.01868
685		2.94042	1.82502
686		2.67246	0.83388
687		2.86356	0.81402
688		0.45156	0.59208
689		1.07076	1.63806
690		5.08806	1.58004
691		6.3432	4.65582
692		0.95688	3.00456
693		2.44266	1.10166
694		6.35202	3.77772
695		2.06028	1.27128
696		2.63676	4.73748
697		2.86026	2.4966
698		1.10112	2.20008
699		6.65352	3.87966
700		1.19802	1.23774
701		6.9996	0.8748
702		1.20594	3.86754
703		1.3977	0.7188
704		2.17524	0.34656
705		1.16316	2.65752
706		0.51306	0.84732
707		1.9626	1.0734
708		5.86848	1.32222
709		4.47534	3.80982
710		1.54236	2.72346
711		0.34254	0.56868
712		2.47464	1.21086
713		2.56344	0.261
714		0.48066	4.59774
715		11.1684	0.65886
716		1.79142	0.60126
717		3.87912	2.70114
718		3.61362	2.62134
719		7.12926	1.33422
720		2.59542	2.86152
721		4.9479	0.85392
722			3.3324
723			1.00872
724			2.72628
725			3.9615
726			4.8819
727			2.28216
728			5.5713
729			2.06958
730			3.0291
731			1.5588
732			3.42042
733			0.71982
734			13.5789
735			3.0168
736			11.0675
737			1.20534
738			5.06928
739			3.26208
740			3.33312
741			1.99386
742			0.6711
743			2.34966
744			1.07028
745			1.14474
746			6.55416
747			1.81026
748			1.8729
749			2.60844
750			0.9492
751			2.154
752			10.1257
753			4.50642
754			0.8973
755			2.6121
756			1.90032
757			9.04626
758			4.46454
759			6.92994
760			1.89552
761			4.91382
762			3.62544
763			2.33976
764			1.91658
765			1.74738
766			4.56492
767			5.5746
768			4.89456
769			0.40806
770			5.51064
771			2.1123
