# Supplementary material for: Biofilm-coated microbeads and the mouse ear skin: An innovative model for analysing anti-biofilm immune response in vivo
Source: PLoS One. 2020 Dec 4;15(12):e0243500. doi: 10.1371/journal.pone.0243500 (PMC7717515; doi:10.1371/journal.pone.0243500)
Supplement: S4 Table — Table presenting the straightness of all cells in infected and control mice at early time points. Raw data extracted from Imaris software. (XLSX) [file pone.0243500.s008.xlsx]

## Sheet: Feuil1
	Straightness At Early Time-Points
Cell number	Control	Planktonic bacteria and microbeads	Biofilm-coated microbeads
1	0.683621	0.211709	0.107222
2	0.597598	0.139738	0.151925
3	0.361901	0.164572	0.287991
4	0.306613	0.558359	0.208574
5	0.985671	0.225507	0.173597
6	0.651483	0.15864	0.122817
7	0.470459	0.453951	0.188106
8	0.463582	0.773331	0.226855
9	0.483165	0.344093	0.103593
10	0.926492	0.51015	0.483201
11	0.719442	0.182911	0.06985
12	0.134174	0.137709	0.254433
13	0.724572	0.276173	0.198089
14	0.691048	0.125407	0.173652
15	0.307458	0.027235	0.245384
16	0.310026	0.156988	0.237828
17	0.235394	0.27223	0.151127
18	0.487067	0.142942	0.171958
19	0.915524	0.139956	0.259721
20	0.273334	0.218901	0.107354
21	0.796385	0.164565	0.122172
22	0.223037	0.226032	0.156171
23	0.205205	0.124035	0.318936
24	0.129981	0.295501	0.084008
25	0.377284	0.162184	0.108761
26	0.285353	0.305871	0.133984
27	0.20018	0.15026	0.32128
28	1	0.442916	0.093644
29	1	0.579175	0.223879
30	1	0.219437	0.100644
31	0.397852	0.169287	0.293603
32	0.717453	0.939811	0.267569
33	1	0.953041	0.291031
34	0.769333	0.807407	0.13499
35	0.897618	0.625353	0.266676
36	1	0.547495	0.338444
37	1	0.580955	0.227925
38	1	0.400111	0.666747
39	0.722771	0.919043	0.100982
40	0.380019	0.294873	0.113003
41	0.234078	0.639479	0.437543
42	0.333585	1	0.151485
43	1	0.191831	0.352593
44	0.55645	0.805165	0.103339
45	0.864382	0.439798	0.524274
46	0.218441	0.873693	0.185749
47	0.167195	1	0.661697
48	1	1	0.10946
49	0.573424	0.402447	0.151052
50	0.710863	0.479318	0.176591
51	0.881569	0.053572	0.237563
52	1	0.663652	0.279246
53	0.483056	0.131993	0.154313
54	0.326913	0.507879	0.367594
55	0.579756	0.927114	0.260503
56	0.396773	0.226013	0.123916
57	0.307264	0.328873	0.0903
58	0.406121	0.197004	0.089323
59	0.242815	0.275305	0.462379
60	0.353322	0.141096	0.128657
61	0.311019	0.181667	0.270217
62	0.327163	0.323047	0.128513
63	0.663103	0.171521	0.06896
64	0.700733	0.054655	0.145809
65	1	1	0.317372
66	0.962184	0.26987	0.090389
67	0.851243	0.407582	0.457698
68	0.880261	0.768796	0.297208
69	0.310915	0.059155	0.775953
70	1	0.875386	0.279465
71	0.60304	0.643251	0.327471
72	0.626535	1	0.289729
73	1	0.33613	0.640615
74	0.371179	0.821041	0.162733
75	0.623485	0.40678	0.08841
76	1	0.790184	0.07976
77	1	0.466072	0.183858
78	0.970572	0.513663	0.565557
79	0.683784	0.671577	0.211463
80	0.618296	0.848418	0.409579
81	0.556519	0.184644	0.165283
82	0.452389	0.822081	0.345526
83	0.327582	0.987008	0.512187
84	0.730688	0.183928	0.916057
85	0.708167	1	0.469375
86	0.943004	0.420789	0.066731
87	0.880454	0.506403	0.080693
88	0.335167	0.778283	0.177388
89	0.489671	0.346896	0.324231
90	0.532689	0.118884	0.156687
91	0.499085	0.116463	0.376044
92	0.848388	0.716591	0.284748
93	0.942236	0.680559	0.39968
94	0.718187	0.323557	0.465108
95	0.372533	0.733423	0.98873
96	0.615907	0.311193	1
97	0.902227	1	0.132376
98	1	0.830061	0.733976
99	0.681547	0.455608	0.599912
100	0.240929	0.757493	0.084272
101	0.80654	1	0.286856
102	0.682128	0.341832	1
103	0.573334	1	0.50961
104	0.394206	1	0.47776
105	1	1	0.520953
106	0.481165	0.508133	0.751443
107	1	1	0.110627
108	0.585654	1	0.095045
109	0.460828	1	0.114385
110	0.763113	1	0.533018
111	1	1	0.302969
112	1	0.175893	0.178608
113	0.838701	0.13557	0.320986
114	0.970083	0.108703	0.92742
115	0.965853	0.442309	0.606215
116	0.906056	0.080635	0.214051
117	0.476293	0.185431	0.311493
118	1	1	0.270964
119	1	0.828557	0.153046
120	0.17764	0.833792	0.677207
121	0.924245	0.173591	0.549739
122	0.558692	0.940248	0.189012
123	1	1	0.164485
124	0.86386	0.941835	0.084088
125	0.583275	0.974519	0.613861
126	0.985631	0.934871	0.429147
127	0.282062	0.259786	0.271101
128	0.439452	1	0.18246
129	0.986945	0.927602	0.208165
130	0.374778	1	0.443771
131	1	0.17696	0.283873
132	0.146878	1	0.353551
133	0.910266	0.597341	0.23963
134	0.902485	0.270197	0.717911
135	0.63415	0.363408	0.359286
136	0.747835	0.203286	0.944033
137	0.173918	0.444748	0.44042
138	0.916883	1	0.358111
139	0.56966	0.709342	0.286541
140	0.315599	0.571805	0.236247
141	1	1	1
142	0.481225	0.839598	0.470695
143	1	0.206924	0.067756
144	1	1	0.192363
145	0.729589	1	0.983781
146	0.087696	0.409156	0.259341
147	0.355181	0.536502	0.122567
148	0.651666	1	0.322269
149	0.80134	1	0.476088
150	0.737572	0.796562	0.245587
151	0.320807	0.984143	0.962164
152	0.986412	1	0.978331
153	0.58736	1	0.36858
154	0.274283	0.942019	0.289805
155	0.848076	0.943176	0.190056
156	0.861923	1	0.179987
157	1	0.342511	0.368799
158	0.221353	0.856353	1
159	0.494382	0.374111	0.599008
160	0.861581	0.82498	0.66285
161	0.74184	1	0.870381
162	1	0.221002	0.587999
163	1	0.432699	0.9275
164	1	0.899763	0.743534
165	0.634472	0.878691	0.403062
166	0.996699	1	0.965777
167	0.471546	0.853621	0.530315
168	0.941453	0.23916	0.432358
169	0.905825	0.348407	0.936837
170	1	0.843669	0.305141
171	1	0.748569	1
172	0.244244	0.11771	1
173	0.752399	0.018314	1
174	0.265512	1	0.233434
175	0.988653	0.919468	0.19705
176	0.798838	1	0.185892
177	0.522086	0.574545	0.271185
178	1	1	0.236623
179	0.914464	0.279788	0.173159
180	0.905206	0.219676	0.088778
181	1	0.240176	0.247205
182	0.706116	0.481218	0.333802
183	1	1	0.425506
184	0.872227	0.938258	0.13842
185	0.966595	0.476035	0.121724
186	1	0.510146	0.100263
187	0.962948	0.365558	0.165907
188	1	0.276177	0.073866
189	1	0.983672	0.029993
190	0.834013	1	1
191		0.276207	0.095465
192		0.337583	0.18133
193		0.863132	0.085251
194		0.76667	0.227978
195		0.478208	0.112204
196		0.381495	0.271673
197		1	0.842795
198		0.64777	0.145158
199		0.905165	0.13039
200		0.717166	0.547232
201		0.707444	0.28879
202		0.200624	0.467199
203		1	0.148828
204		0.952677	0.114514
205		0.911786	0.567619
206		0.700989	0.298571
207		0.787719	0.168396
208		0.899506	0.150287
209		0.492466	0.095955
210		0.418226	0.132075
211		0.277526	0.503501
212		1	0.168336
213		0.82707	0.158018
214		0.776393	0.411394
215		0.067723	0.14855
216		0.364946	0.129053
217		0.989085	0.594316
218		0.924866	0.456342
219		0.186026	0.420427
220		0.5837	0.5777
221		1	0.535618
222		0.191336	0.359412
223		0.927711	0.04882
224		0.685711	0.419058
225		0.963186	1
226		0.992619	0.21998
227		0.8003	1
228		0.505244	0.364669
229		0.202212	0.70528
230		0.396327	0.117285
231		1	0.157353
232		0.27858	1
233		0.970696	0.507885
234		1	0.138232
235		0.773364	0.133401
236		0.285268	0.441559
237		0.975527	0.226993
238		0.918385	0.047421
239		0.401372	0.124561
240		0.867705	0.233644
241		0.743603	0.375297
242		1	0.047087
243		0.854356	0.370518
244		0.574779	0.098551
245		0.457824	0.144563
246		1	0.445424
247		0.697156	0.41507
248		0.874711	0.39762
249		0.913189	0.538083
250		0.2232	0.367539
251		0.328538	0.781145
252		0.986284	0.268648
253		0.993881	0.298685
254		1	0.181571
255		0.694079	0.151379
256		0.442199	0.586279
257		1	0.312376
258		0.528222	0.194269
259		0.7037	0.122399
260		1	0.562375
261		1	0.04048
262		1	0.287316
263		0.812757	0.088856
264		1	0.299294
265		1	0.170472
266		1	0.479704
267		1	0.962858
268		1	0.157188
269		1	0.132088
270		0.841772	0.691793
271		0.703326	0.39632
272		0.3131	0.148508
273		0.37103	0.079657
274		0.718781	0.505976
275		0.538716	0.148816
276		0.70862	0.127003
277		0.563729	0.141066
278		0.962564	0.065128
279		0.620752	0.478895
280		0.873834	0.500249
281		0.953366	0.990866
282		0.613145	0.080865
283		0.436463	0.469775
284		0.553989	0.209323
285		0.592157	0.527175
286		1	0.589391
287		0.799922	0.072126
288		0.907331	0.564505
289		0.887209	0.555232
290		0.671578	0.356544
291		0.749648	0.424872
292		0.449417	0.160648
293		0.956596	0.653456
294		0.287684	0.954789
295		0.588055	0.430582
296		0.69794	0.18947
297		0.318833	0.348019
298		0.372518	0.428276
299		0.784249	0.209663
300		1	0.637849
301		0.658504	0.545911
302		0.827396	0.528792
303		0.970399	0.580391
304		0.785332	0.965822
305		0.82934	0.097357
306		1	0.664666
307		0.853112	0.097355
308		0.638251	0.538819
309		0.740298	0.274129
310		0.796478	0.066232
311		0.964035	0.498851
312		0.723369	0.63254
313		1	0.770207
314		0.844456	0.418877
315		0.979139	1
316		1	0.517311
317		1	0.635976
318		1	0.296565
319		0.93227	0.132474
320		0.537059	0.890329
321		0.837601	0.517212
322		0.730237	0.275606
323		0.955429	0.105945
324		0.855223	0.857807
325		0.904658	0.463583
326		0.727721	1
327		0.912159	0.167853
328		0.937096	0.320003
329		0.943272	0.244056
330		1	0.223726
331		0.833134	0.892575
332		0.844034	1
333		0.952934	0.261478
334		1	1
335		1	0.450855
336		1	0.603337
337		0.566186	0.184863
338		0.987722	1
339		1	0.156459
340		1	0.231055
341		1	0.799096
342		0.128099	0.326484
343		1	1
344		0.992178	0.171981
345		0.862444	0.702735
346		0.703778	0.363736
347		0.97246	0.317287
348		1	0.729278
349		1	0.99964
350		1	0.614805
351		1	0.360963
352		0.950313	0.78952
353		0.629752	0.510309
354		1	0.334948
355		0.841437	0.521311
356		1	0.42874
357		0.940285	0.267345
358		0.841453	0.718708
359		0.631485	0.310517
360		0.377397	1
361		0.640551	0.62681
362		0.751367	0.804306
363		0.262976	0.904204
364		0.979423	0.267131
365		0.846987	0.732275
366		0.380366	0.774247
367		1	0.565372
368		0.718586	0.865215
369		0.678402	1
370		0.802363	0.294109
371		1	0.382579
372		0.861146	0.261046
373		0.375813	1
374		0.964884	0.163194
375		0.765705	0.250858
376		0.545311	0.666236
377		1	0.270419
378		0.945362	0.926948
379		0.999122	0.885671
380		0.898055	0.181216
381		1	0.840094
382		1	0.203241
383		1	1
384		1	0.565663
385		0.948355	0.437269
386		1	0.402884
387		0.596653	0.801389
388		0.663519	0.880665
389		1	0.678788
390		0.320235	0.20094
391		0.556963	0.919124
392		1	0.486038
393		0.921288	0.478815
394		0.943049	0.659524
395		0.629122	0.709704
396		1	0.57616
397		1	1
398		0.89328	0.808831
399		0.159249	0.495282
400		0.820735	0.728647
401		0.803889	1
402		0.464419	0.076328
403		0.72345	0.968646
404		1	1
405		1	1
406		0.471056	1
407		0.34533	1
408		0.880998	0.377754
409		0.731679	0.298899
410		1	0.24169
411		0.655224	0.105367
412		0.379626	0.57807
413		0.853031	0.111052
414		1	1
415		0.613797	0.231476
416		0.689929	0.870758
417		1	0.556839
418		1	0.107252
419		0.998613	0.199321
420		1	0.186619
421		0.448779	0.142944
422		0.185723	0.336071
423		0.975275	0.580332
424		0.937233	0.061454
425		0.632259	1
426		0.546249	0.844945
427		0.412854	0.699706
428		0.313986	0.212527
429		0.171037	0.654631
430		1	0.564264
431		0.628006	0.177513
432		1	0.518753
433		0.682315	0.497351
434		0.463479	0.10394
435		0.844342	0.903779
436		0.395818	0.634482
437		0.891479	1
438		0.941532	0.550145
439		0.269438	0.077793
440		0.130306	0.917214
441		0.731957	0.799743
442		1	0.29465
443		0.700041	1
444		0.817856	0.435348
445		1	0.725964
446		1	0.415563
447		0.986238	0.206875
448		0.882009	0.981353
449		0.960119	1
450		0.767016	0.709089
451		1	0.308413
452		0.967464	0.765236
453		0.882683	0.173374
454		0.848237	0.116054
455		1	0.770072
456		1	0.069325
457		0.34076	0.808573
458		1	0.884369
459		0.718847	0.772893
460		0.775779	0.234872
461		0.814153	0.430055
462		0.972944	0.85671
463		0.82942	0.710517
464		0.326435	0.674201
465		0.989188	0.99613
466		0.189507	0.174491
467		1	0.27308
468		0.919441	1
469		0.599223	0.263749
470		0.549412	0.194277
471		1	0.672046
472		0.971617	0.299751
473		0.838956	0.905296
474		0.564588	0.137941
475		0.701507	0.078566
476		0.875862	0.490889
477		0.85387	0.630562
478		0.390584	1
479		0.801661	0.485218
480		0.937604	0.600606
481		0.547663	0.851832
482		1	0.54174
483		0.71801	1
484		1	0.766571
485		0.793594	0.482517
486		0.581947	1
487		0.799228	0.376023
488		1	0.384799
489		0.99242	1
490		0.97772	1
491		0.674899	0.993894
492		0.495117	1
493		1	0.712811
494		0.578329	0.692481
495		1	0.912473
496		0.96513	1
497		1	1
498		0.52784	0.377665
499		0.106362	0.617697
500		0.918415	0.185886
501		0.602898	0.683954
502		1	0.102323
503		1	0.170777
504		0.963204	0.909885
505		1	0.522164
506		0.941383	0.175938
507		0.544241	0.235891
508		1	0.162355
509		1	0.567774
510		1	0.946533
511		0.845138	0.592726
512		0.78366	0.446843
513		0.665688	0.055495
514		0.856048	0.116283
515		0.991861	0.603847
516		0.695452	1
517		0.786747	0.288604
518		0.740319	0.549633
519		0.49733	0.366345
520		0.868454	0.55171
521		0.659855	0.229632
522		1	1
523		0.477199	0.136044
524		1	0.88276
525		0.428035	0.349356
526		0.909972	0.592968
527		1	0.251804
528		0.582545	0.788343
529		0.354774	0.362967
530		0.4912	0.409435
531		0.99584	1
532		0.984747	0.177424
533		0.767319	0.446136
534		1	0.756113
535		0.927178	0.423519
536		0.716429	0.576082
537		0.612543	0.280989
538		0.486942	1
539		1	0.692255
540		0.101555	0.136759
541		0.799623	0.288753
542		0.733369	1
543		1	0.301316
544		1	0.387579
545		0.273567	0.339191
546		0.744609	0.158136
547		0.929018	0.192636
548		1	0.686408
549		0.729203	0.319783
550		1	1
551		0.460651	1
552		1	0.220065
553		0.423497	0.24259
554		0.741589	0.169538
555		0.852345	0.145498
556		0.921341	0.555934
557		0.064848	0.848032
558		0.880157	0.68292
559		0.952145	0.752141
560		0.203752	0.695074
561		1	0.393604
562		1	0.174656
563		1	0.677308
564		0.923506	0.147481
565		0.671589	0.377579
566		0.883316	0.430041
567		1	0.084154
568		0.896414	0.299733
569		0.887163	1
570		1	0.442735
571		0.648752	0.717018
572		0.847501	0.371425
573		0.747176	0.209469
574		1	1
575		0.86085	0.258049
576		0.46116	0.508407
577		0.994597	0.87294
578		0.744613	0.159273
579		1	0.93885
580		0.752954	0.227523
581		0.453141	0.348008
582		0.790631	1
583		0.84071	0.247222
584		1	1
585		1	0.555736
586		0.831883	0.983813
587		0.291742	0.852956
588		0.78537	0.841889
589		0.603494	0.650029
590		0.461974	0.581924
591		0.11548	0.651476
592		0.560158	0.729259
593		0.454203	0.672201
594		0.965141	0.583444
595		0.433498	1
596		0.826103	0.642921
597		1	0.6328
598		1	0.256643
599		0.939497	0.279779
600		0.426134	1
601		0.613824	0.512357
602		0.45537	1
603		0.935488	0.471236
604		0.794527	0.23352
605		0.844506	0.691024
606		1	0.726756
607		1	0.62752
608		1	0.312097
609		0.532982	0.968246
610		0.265531	0.986844
611		1	1
612		1	0.928484
613		0.489986	0.687161
614		1	0.467064
615		1	1
616		1	1
617		1	0.272708
618		1	1
619		1	0.318422
620		1	0.803803
621		0.847593	0.172373
622		0.594084	1
623		0.559386	0.998311
624		0.949813	0.594088
625		0.976291	1
626		0.473327	1
627		0.460661	0.715278
628		0.515565	0.288839
629		0.218643	0.555287
630		1	0.434764
631		0.098331	0.84629
632		0.905621	0.863439
633		0.223922	1
634		1	0.500396
635		0.525154	0.92331
636		0.236434	0.909585
637		0.101871	1
638		0.837317	0.445774
639		0.502411	1
640		0.155127	1
641		0.308379	0.654795
642		1	0.55702
643		0.193962	0.588065
644		0.858095	1
645		1	0.256393
646		1	0.965274
647		1	1
648		0.44716	0.939013
649		0.222057	0.997944
650		0.440299	0.530003
651		1	1
652		1	0.669225
653		0.677502	0.509323
654		1	0.992685
655		0.990509	1
656		0.374587	0.750689
657		1	0.653193
658		1	1
659		0.848296	1
660		1	0.142611
661		1	1
662		1	0.601757
663		0.886297	0.530307
664		0.490085	0.503839
665		1	0.638264
666		1	0.79839
667		0.556919	0.848444
668		0.430381	1
669		0.985747	1
670		0.954723	0.974175
671		0.672774	0.990179
672		0.397351	0.925307
673		1	0.885506
674		1	0.997841
675		0.274753	0.930052
676		0.938408	0.900189
677		0.169384	0.195088
678		0.912914	1
679		0.768699	0.973837
680		1	1
681		0.608313	1
682		0.945789	1
683		0.978531	0.759171
684		0.410217	0.027212
685		1	0.528022
686		0.858054	0.43906
687		0.872262	0.606729
688		0.668416	0.829169
689		1	1
690		1	0.994748
691		0.208283	0.857552
692		0.536405	0.513882
693		0.4864	0.246805
694		1	0.679062
695		1	1
696		1	0.966777
697		0.336857	0.926601
698		0.315592	1
699		0.090523	0.865259
700		0.394153	0.220579
701		0.994422	1
702		1	0.990358
703		1	0.491321
704		0.482419	1
705		1	1
706		0.430165	1
707		0.924625	1
708		1	0.9139
709		0.961229	0.244712
710		0.877397	0.90332
711		0.983526	0.585203
712		0.825476	1
713		1	0.761806
714		0.668692	0.623771
715		1	0.512273
716		1	0.299282
717		1	0.273456
718		0.951004	1
719		0.987964	0.648098
720		1	1
721		1	1
722			0.071149
723			0.347867
724			1
725			0.814666
726			0.730782
727			1
728			0.720942
729			0.702796
730			0.516371
731			1
732			0.65984
733			1
734			1
735			0.804335
736			1
737			1
738			0.599961
739			1
740			0.458213
741			0.775426
742			0.756928
743			0.532852
744			1
745			1
746			0.981734
747			0.915184
748			0.311669
749			0.885082
750			1
751			0.575707
752			1
753			0.219523
754			1
755			1
756			1
757			1
758			0.87537
759			0.954844
760			0.626784
761			1
762			0.670544
763			1
764			0.914541
765			1
766			0.715725
767			0.996698
768			1
769			1
770			1
771			1
