# Supplementary material for: Biofilm-coated microbeads and the mouse ear skin: An innovative model for analysing anti-biofilm immune response in vivo
Source: PLoS One. 2020 Dec 4;15(12):e0243500. doi: 10.1371/journal.pone.0243500 (PMC7717515; doi:10.1371/journal.pone.0243500)
Supplement: S5 Table — Table presenting the average speed of cells in contact with bacteria or not in infected mice at early time points. Raw data extracted from Imaris software. (XLSX) [file pone.0243500.s009.xlsx]

## Sheet: Feuil1
	Average Speed Of Cells In Contact With Bacteria (µm/min)		Average Speed Of Cells Not In Contact With Bacteria (µm/min)
Cell number	Planktonic bacteria and microbeads	Biofilm-coated microbeads	Planktonic bacteria and microbeads	Biofilm-coated microbeads
1	1.0326	0.25044	1.84524	0.25152
2	0.7833	1.04382	2.69724	0.3264
3	0.6162	0.1173	2.81922	0.32412
4	0.666	0.2055	3.61008	0.31902
5	0.73512	0.24798	6.83718	0.28776
6	1.48398	0.33288	0.50688	0.3669
7	0.72444	0.25446	1.26834	0.31068
8	5.08026	0.8985	5.47734	0.54012
9	1.0185	0.64212	2.2323	0.47436
10	0.37134	0.03072	14.1098	0.83508
11	0.59898	0.65514	1.06122	0.90198
12	0.8349	0.56838	4.2681	0.65022
13	1.07802	0.47592	1.92162	0.36468
14	0.67284	0.30594	2.40084	0.7344
15	3.00654	0.33234	5.36472	0.46098
16	6.19026	0.30468	3.0024	0.36594
17	6.94002	0.3384	4.99746	0.79314
18	1.43496	0.31794	6.222	0.53622
19	1.04208	0.68148	8.73534	0.74262
20	1.12032	0.61572	8.12196	0.32118
21	3.21726	0.40686	3.15162	0.38346
22	7.06338	0.33834	3.31392	0.3054
23	2.29848	0.47724	6.54102	0.40614
24	2.37312	0.32196	5.26644	0.47208
25	4.48614	0.33408	4.62528	0.49518
26	0.55968	0.33144	6.27084	0.4602
27	3.36072	0.26844	0.41886	0.36456
28	0.85374	0.3843	1.35186	0.84612
29	1.50228	0.61788	1.04178	0.57114
30	0.92394	0.33462	1.26942	1.52916
31	0.8181	0.40086	4.76652	0.1941
32	0.27534	0.29928	4.5282	0.16854
33	3.14214	0.35364	3.42726	1.3008
34	8.4714	0.29052	0.2277	0.35502
35	0.7383	0.41778	0.88182	0.42192
36	5.0931	0.53418	0.27936	0.46506
37	3.76368	0.5721	0.98166	0.7554
38	3.17544	0.8463	5.89296	0.708
39	2.09046	0.53754	2.48604	0.31302
40	3.48582	0.70014	7.0989	0.85536
41	0.69048	0.33762	3.81018	1.49124
42	2.90142	0.31656	2.49606	0.38448
43	0.88374	0.30822	5.1594	0.41382
44	4.83522	0.40716	3.8646	4.674
45	2.47674	0.21918	0.31194	0.31746
46	1.36254	0.27678	5.16786	0.20496
47	1.19154	0.3204	4.02786	9.28122
48	1.37316	0.32598	5.35068	1.749
49	1.13214	0.33906	1.12776	6.05688
50	0.76146	0.28188	1.95018	0.72126
51	0.92514	0.27462	3.58296	1.545
52	0.85656	0.26484	4.25064	3.98382
53	2.6742	0.2541	3.5712	3.33324
54	0.975	0.26658	5.4312	0.25038
55	1.46658	0.31884	1.28244	0.70578
56	2.47242	0.41472	5.41722	1.17582
57	1.73574	0.34506	8.02758	3.22656
58	0.68244	0.26664	2.15148	0.26532
59	4.75206	0.65094	2.57328	0.85032
60	0.65136	0.29142	5.80914	1.4679
61	1.80024	0.68478	13.7297	9.13296
62	0.8949	0.31404	9.22506	2.01504
63	0.36036	0.28896	4.50072	7.48956
64	9.28644	0.30822	10.781	0.22164
65	1.35822	0.65928	14.908	2.43732
66	3.4824	0.40434	8.16882	4.70022
67	3.28344	0.2682	6.01308	1.42212
68	13.9886	0.97062	0.74136	7.30992
69	1.05324	0.3624	7.66254	2.55738
70	6.7566	0.26406	19.0744	1.31784
71	0.28746	0.23718	11.0683	0.8649
72	1.4931	0.30078	6.88848	4.70406
73	2.15238	0.24504	8.99406	2.34732
74	3.07434	0.34458	8.42748	1.40382
75	0.96216	2.7474	10.4124	1.70796
76	2.65734	0.63936	5.31984	5.05506
77	5.21886	1.953	5.38188	2.23074
78	4.25292	0.82908	6.17946	1.78056
79	4.45314	0.26406	4.3224	0.94848
80	1.90026	0.23718	4.6284	1.42962
81	6.06606	0.30078	8.013	9.35376
82	6.22122	0.24504	12.5192	0.47178
83	4.41852	0.34458	3.92166	0.93258
84	1.23168	2.7474	1.5756	7.6584
85	1.43664	0.63936	3.64302	7.19922
86	0.56592	1.953	11.1669	10.3425
87	0.95736	0.82908	7.23066	7.89396
88	5.8335	0.3345	9.56028	1.4775
89	0.58782	0.2784	1.89984	5.99568
90	1.21932	2.76972	5.91456	3.15264
91	1.79664	0.50424	4.38336	4.76658
92	2.22804	0.5238	6.67278	2.2347
93	0.29088	0.52254	2.2389	6.09282
94	4.36536	1.06614	5.9388	5.0328
95	6.83538	0.90846	11.7998	0.38262
96	3.40116	1.01754	6.9414	1.95918
97	3.7194	2.33262	5.94174	5.42472
98	1.23	3.1821	1.44888	1.18926
99	2.76168	2.09346	3.45714	4.21692
100	3.29826	2.17476	1.92672	4.93338
101	2.74902	1.70286	1.9647	5.80494
102	0.58284	2.05632	4.4634	2.32434
103	3.56856	1.104	4.36278	0.6879
104	0.64362	2.21502	4.86828	7.75134
105	6.40584	0.4224	14.8432	9.06738
106	0.37842	0.33924	4.27896	6.18672
107	3.46272	1.725	4.88238	5.21556
108	4.52496	1.55172	6.28956	5.05722
109	0.39252	0.38334	6.42564	8.13192
110	1.88664	1.87152	2.8644	3.1482
111	3.8904	0.35982	7.15926	4.0989
112	3.67128	0.48228	2.63688	3.12996
113	3.54252	0.3168	3.0465	1.15362
114	2.53146	0.47928	4.65744	6.6468
115	1.20258	0.6894	8.98518	1.39392
116	6.34512	0.75486	10.4783	8.22792
117	2.64438	1.74102	6.3918	3.21894
118	2.10108	1.56018	5.83428	6.32562
119	0.43428	2.8026	10.6055	2.70612
120	0.54066	2.6349	6.39918	5.94852
121	5.31228	1.79202	4.28736	1.74162
122	0.68172	2.5128	3.67008	0.37086
123	0.91986	1.91346	1.80456	2.09376
124	0.42306	1.19418	7.00854	6.0888
125	1.66188	0.52476	10.3526	7.4583
126	2.28876	1.58778	6.62514	4.41162
127	0.37014	1.1361	8.18166	5.13312
128	1.0083	1.7721	3.684	6.30744
129	1.017	0.5568	5.68164	3.35862
130	6.2469	1.58826	6.84534	4.89138
131	0.64032	3.01248	6.3081	6.2808
132	0.87606	2.05608	6.48528	4.71822
133	9.56202	1.04598	10.8254	5.96916
134	2.89788	2.38404	3.06894	3.7575
135	2.0241	4.03224	5.91954	3.71742
136	1.04016	1.12632	8.33334	3.90702
137	4.9029	1.58682	9.28896	7.51428
138	1.5408	2.3721	12.4253	3.04956
139	10.1911	2.7495	5.6841	2.47476
140	4.44492	1.19268	7.59228	2.90544
141	1.46538	0.9978	2.90346	5.9502
142	3.53796	0.31542	5.37684	4.52628
143	1.21686	0.5841	14.3882	4.29102
144	1.72224	0.21276	4.46448	4.67106
145	8.52726	0.33816	6.83724	4.77744
146	1.84842	0.25302	9.32478	5.05578
147	6.58404	2.3844	1.8171	3.8376
148	4.90542	1.87386	2.78928	6.31632
149	2.94468	0.56232	3.20868	4.28808
150	0.66012	0.6474	4.94388	4.25196
151	2.36286	0.63774	9.75438	2.01018
152	0.99504	0.417	4.74906	2.33604
153	6.52092	5.244	7.44246	1.27164
154	10.8087	6.78318	2.53962	2.79162
155	4.2456	0.62244	8.02758	3.6231
156	2.42214	0.8415	2.15148	2.80722
157	0.93306	3.62934	2.57328	7.41858
158	1.30086	0.5181	5.80914	6.92046
159	0.29004	14.9134	13.7297	3.91896
160	4.7247	11.614	9.22506	4.02216
161	0.45222	0.6729	4.50072	4.56492
162	1.8546	3.0804	10.781	1.43178
163	2.35248	15.6011	14.908	6.17568
164	1.56654	1.72476	8.16882	1.67052
165	0.90024	0.55248	6.01308	1.75638
166	6.32172	6.37698	0.74136	6.40764
167	2.57256	12.1691	7.66254	3.14652
168	2.0046	5.4039	19.0744	1.01274
169	1.20762	0.23004	11.0683	1.42614
170	3.93558	0.27042	6.88848	0.92622
171	0.9171	0.59022	8.99406	2.7867
172	1.25454	0.36756	8.42748	1.35048
173	1.46976	0.27444	10.4124	1.35054
174	2.27004	0.58884	5.31984	2.09442
175	0.73506	0.43614	5.38188	0.98592
176	1.13406	0.45456	6.17946	4.34958
177	0.73872	0.39408	4.3224	5.979
178	3.85794	0.43482	4.6284	5.7828
179	1.3632	0.40854	8.013	8.5083
180	4.5081	0.65868	12.5192	0.31152
181	1.13586	0.57534	3.92166	0.85866
182	2.70774	0.6261	1.5756	8.96346
183	2.08146	9.9174	3.64302	1.81566
184	0.85368	0.97272	11.1669	6.99648
185	5.19852	0.7626	7.23066	1.749
186	1.299	9.92784	9.56028	9.43362
187	1.30104	0.43104	1.89984	11.6414
188	1.12068	0.16788	5.91456	2.91774
189	2.64282	0.30714	4.38336	8.00376
190	2.69286	0.3048	6.67278	10.2046
191	1.20288	0.29016	2.2389	1.38828
192	1.70046	0.30606	5.9388	4.49676
193	1.30476	0.22098	11.7998	8.09034
194	0.73602	0.4638	6.9414	5.03718
195	0.3573	0.38844	5.94174	5.88234
196	0.48342	0.34428	1.44888	5.50836
197	0.43386	0.24618	3.45714	5.95902
198	1.62738	0.31176	1.92672	3.20094
199	1.1484	4.60122	1.9647	4.20738
200	0.62148	0.24996	4.4634	2.02728
201	1.17024	13.8764	4.36278	3.9417
202	1.0554	0.33744	4.86828	3.0777
203	4.35486	4.02588	14.8432	3.89742
204	1.1421	4.97604	4.27896	4.94748
205	0.98394	5.45928	4.88238	4.0155
206	0.4044	0.46392	6.28956	6.5061
207	0.18018	0.31596	6.42564	4.96152
208	1.83162	14.4908	2.8644	4.8252
209	1.31094	0.59916	7.15926	5.58612
210	0.26634	7.15284	2.63688	4.53702
211	0.33216	1.93026	3.0465	7.70442
212	1.55484	2.08728	4.65744	7.92528
213	1.35564	2.45154	8.98518	7.08144
214	0.97404	2.99058	10.4783	7.32636
215	1.90944	5.40132	6.3918	2.8953
216	1.8771	3.88824	5.83428	10.0577
217	0.52698	9.99336	10.6055	4.28112
218	1.08798	7.53582	6.39918	6.57108
219	0.4203	11.2721	4.28736	4.83978
220	0.60174	1.923	3.67008	5.55894
221	1.50414	5.9487	1.80456	2.64078
222	0.76986	5.01762	7.00854	6.71988
223	0.97392	9.30912	10.3526	5.6499
224	0.70548	3.26148	6.62514	4.19562
225	1.25778	1.48584	8.18166	4.94226
226	0.96288	0.31518	3.684	4.17492
227	1.30572	3.24768	5.68164	5.15778
228	1.15626	0.82416	6.84534	4.4811
229	0.64026	1.77444	6.3081	4.18332
230	0.87516	15.8816	6.48528	5.31258
231	1.59768	0.57312	10.8254	2.07192
232	2.76966	7.21032	3.06894	6.87408
233	1.81812	1.61058	5.91954	7.50042
234	1.77642	2.29362	8.33334	4.33824
235	1.20204	2.80878	9.28896	5.80098
236	0.72384	6.06096	12.4253	4.38498
237	0.6504	9.07308	5.6841	5.52978
238	1.3044	3.2751	7.59228	5.169
239		0.95352	2.90346	1.95984
240		3.84702	5.37684	1.81188
241		8.29518	14.3882	5.85366
242		2.87862	4.46448	2.20956
243		4.24428	6.83724	6.99186
244		3.11502	9.32478	8.80302
245		6.32814	1.8171	3.24264
246		2.26332	2.78928	3.60492
247		4.00086	3.20868	2.88588
248		1.94898	4.94388	8.0688
249		6.30192	9.75438	5.86116
250		5.388	4.74906	4.52934
251		0.74496	7.44246	3.23184
252		1.00176	2.53962	7.9635
253		0.62856	0.61398	7.11714
254		4.66434	1.20768	3.71856
255		5.7771	0.8904	8.0322
256		6.66462	2.49246	2.53692
257		4.1433	1.13142	5.43846
258		7.18416	7.70886	5.47854
259		7.53432	3.51762	4.4361
260		0.20304	0.42948	2.84406
261		2.22192	7.88856	8.82582
262		4.77336	2.78412	3.11754
263		0.88098	8.256	2.17434
264		0.44184	2.3724	3.81846
265		1.4226	0.87588	4.80834
266		5.00886	2.42196	5.73222
267		4.67418	1.0275	7.58988
268		3.87246	0.58332	9.16014
269		5.47722	10.9501	3.86478
270		6.65286	3.43092	2.85804
271		1.2078	4.85388	10.7291
272		1.78896	3.93408	6.66132
273		0.90996	0.57738	5.70384
274		6.91494	7.8426	6.5274
275		1.17972	2.22732	8.1246
276		6.1011	3.88692	6.19278
277		2.8176	1.16376
278		0.88194	1.7475
279		0.57894	0.34176
280		4.7712	0.62628
281		0.86154	3.762
282		0.543	7.93074
283		2.29884	2.55222
284		0.53226	0.65544
285		0.60468	3.59046
286		2.29302	6.19314
287		1.82082	1.86234
288		7.41342	1.9965
289		3.91314	9.78726
290		8.98572	2.04888
291		1.0902	1.6548
292		9.39966	0.66798
293		6.87666	1.08612
294		6.16206	3.62568
295		5.1462	8.13954
296		6.24072	1.06782
297		5.66556	5.8767
298		5.5896	1.57158
299		8.2428	1.6125
300		6.05058	3.8283
301		1.41054	9.49698
302		0.33402	5.66754
303		2.95548	1.5588
304		0.63456	0.3675
305		2.30688	0.73248
306		1.33968	0.70716
307		0.67194	0.67224
308		3.2406	1.92462
309		1.91154	0.729
310		2.85384	4.3518
311		1.758	1.00542
312		7.21344	0.9975
313		5.86992	0.93162
314		5.01528	0.43698
315		6.30048	4.77402
316		10.1576	1.03434
317		2.10192	7.509
318		7.76268	0.35874
319		3.51714	0.47664
320		1.53588	6.1815
321		5.3595	0.47988
322		0.74784	0.80334
323		1.99668	1.0179
324		0.4653	1.07712
325		0.23538	1.4328
326		0.52416	0.63138
327		2.19024	2.15358
328		3.47202	1.24746
329		2.67792	1.31826
330		1.97982	0.70458
331		9.15588	1.21704
332		2.26356	2.47794
333		2.75316	0.90732
334		0.59814	2.04678
335		1.026	1.63854
336		4.29624	1.32564
337		0.4062	2.17794
338		2.86692	0.9903
339		1.2312	1.3791
340		0.86856	1.50462
341		0.62172	2.66328
342		0.94998	0.71778
343		4.92168	0.8757
344		3.54438	2.00808
345		0.64506	1.2222
346		1.18794	0.37104
347		4.18578	8.95776
348		2.049	4.2273
349		4.73148	0.74988
350		3.78012	1.79622
351		2.43198	2.23932
352		1.99302	1.23522
353		0.23328	5.94828
354		5.11614	3.50172
355		3.70362	2.7084
356		1.896	0.8016
357		3.56826	0.88686
358		1.85688	0.62904
359		1.5084	5.40816
360		2.99568	2.0979
361		2.8554	2.20242
362		2.88354	2.59446
363		0.4008	0.7164
364		2.33784	6.43902
365		1.06254	7.24368
366		3.51432	18.9385
367		4.29594	5.04702
368		12.1293	0.61038
369		1.9146	3.8553
370		0.6693	0.48342
371		5.2257	3.50046
372		1.16436	1.22346
373		4.44984	1.22868
374		3.48948	4.11264
375		3.45102	1.24518
376		2.53416	1.04976
377		1.8333	3.3906
378		6.4518	3.20004
379		4.28664	3.28332
380		0.72654	0.69162
381		1.70352	4.35114
382		2.35104	0.73332
383		4.686	2.94696
384		0.5196	4.05348
385		2.44332	6.81354
386		3.10848	5.709
387		2.54508
388		0.6519
389		5.88864
390		1.44966
391		1.58448
392		3.67074
393		5.05302
394		3.59652
395		0.8424
396		6.58086
397		4.18674
398		1.71504
399		2.043
400		5.41194
401		4.2189
402		3.65628
403		4.47414
404		4.6989
405		4.04712
406		1.94316
407		6.92964
408		5.07582
409		1.9167
410		4.90182
411		5.05248
412		8.92056
413		5.12154
414		4.52964
415		4.47846
416		10.5591
417		2.03508
418		5.54196
419		6.67374
420		2.67
421		4.40862
422		2.82486
423		1.61172
424		1.2762
425		1.36182
426		11.7694
427		4.98366
428		4.45374
429		14.18
430		7.16646
431		3.7524
432		1.25178
433		2.27532
