# Supplementary material for: Biofilm-coated microbeads and the mouse ear skin: An innovative model for analysing anti-biofilm immune response in vivo
Source: PLoS One. 2020 Dec 4;15(12):e0243500. doi: 10.1371/journal.pone.0243500 (PMC7717515; doi:10.1371/journal.pone.0243500)
Supplement: S6 Table — Table presenting the straightness of cells in contact with bacteria or not in infected mice at early time points. Raw data extracted from Imaris software. (XLSX) [file pone.0243500.s010.xlsx]

## Sheet: Feuil1
	Straightness Of Cells In Contact With Bacteria		Straightness Of Cells Not In Contact With Bacteria
Cell number	Planktonic bacteria and microbeads	Biofilm-coated microbeads	Planktonic bacteria and microbeads	Biofilm-coated microbeads
1	0.700117	0.363545	0.031329	0.760907
2	0.331164	0.099811	0.046198	0.546714
3	0.542974	0.503296	0.163984	0.60363
4	0.516213	0.455883	0.636766	0.600308
5	0.44233	0.536358	1	0.659684
6	0.219487	0.427114	0.214165	0.566996
7	0.45075	0.590426	1	0.659504
8	0.743339	0.17263	0.358209	0.541601
9	0.424005	0.209328	1	0.404644
10	0.334783	0.965269	1	0.231841
11	0.164786	0.140472	0.509612	0.467962
12	0.363581	0.821279	0.903544	0.255907
13	1	0.551233	1	0.582156
14	0.422801	0.631021	0.861724	0.329268
15	0.732709	0.571226	0.745724	0.350998
16	0.439671	0.590956	0.372336	0.541168
17	0.522682	0.574245	0.163656	0.822397
18	0.431463	0.585476	0.696307	0.485683
19	0.160798	0.316319	0.888684	0.255401
20	1	0.629136	0.878313	0.63004
21	0.995551	0.46131	0.884091	0.513691
22	0.994776	0.561279	0.69143	0.657076
23	0.318983	0.417743	0.797639	0.481117
24	0.065745	0.612865	0.178003	0.432287
25	0.239494	0.565314	0.691127	0.330166
26	0.108831	0.676858	0.67014	0.38561
27	0.572058	0.702961	0.197885	0.609566
28	0.242595	0.465449	0.403168	0.522656
29	0.317816	0.353761	0.095337	0.475232
30	0.711276	0.558492	0.880991	0.087076
31	0.53191	0.389303	1	0.544157
32	1	0.616107	0.58221	1
33	0.313013	0.536931	0.176786	0.219762
34	1	0.682369	0.598676	1
35	0.30551	0.401148	0.279783	0.243758
36	0.24637	0.335521	0.099447	0.613532
37	0.134571	0.769572	0.529653	1
38	0.835407	1	0.168667	0.345334
39	1	0.948094	0.863174	0.440825
40	0.709734	0.305081	0.958686	0.232958
41	0.401577	0.926967	0.1375	0.424122
42	1	0.381867	0.763646	0.32829
43	1	0.299305	0.598359	0.364053
44	0.481136	0.417496	0.17944	0.958565
45	0.468184	0.503755	0.469197	0.339304
46	1	0.405875	0.963696	0.820266
47	0.454784	0.252972	0.916392	0.994102
48	0.870154	0.315758	0.947327	0.869571
49	0.882324	0.541252	0.404366	1
50	1	0.663621	0.655728	0.659767
51	0.192729	0.655574	0.855908	1
52	0.280537	0.767713	0.975517	0.930453
53	0.08397	0.713379	0.949706	0.868285
54	0.397648	0.706688	0.542862	0.45839
55	1	0.650305	0.995577	0.219085
56	0.732246	0.464517	0.43706	0.069969
57	1	0.669144	0.661619	0.720019
58	0.809438	0.742007	0.12782	0.464811
59	0.822753	0.382497	1	0.160686
60	0.695112	0.620631	0.432125	0.401064
61	0.960401	0.939993	0.454842	0.885153
62	0.778223	0.609085	0.239633	0.844885
63	1	0.618737	0.676174	1
64	0.079083	0.684427	0.750996	0.723278
65	0.646779	0.287038	0.838627	0.612988
66	0.993396	0.534766	0.446357	0.868986
67	0.734236	0.326915	0.674129	0.897352
68	0.970992	0.674054	1	0.984969
69	0.249157	1	0.819373	0.045144
70	0.605693	0.623383	1	0.338886
71	0.901807	0.75456	0.155029	1
72	0.235779	0.678802	0.307758	0.444023
73	0.885877	0.72642	0.800522	0.122356
74	0.746847	0.537832	0.751476	0.304013
75	0.086255	0.725588	0.884098	1
76	0.30269	0.750668	1	0.566271
77	0.432836	0.11633	0.734689	0.113574
78	0.858205	1	0.273855	0.346155
79	0.523113	0.623383	0.284089	0.287038
80	0.714367	0.75456	0.514478	0.244511
81	0.564631	0.678802	0.828747	0.993894
82	0.44377	0.72642	0.783307	0.187312
83	0.915111	0.537832	0.996721	0.525154
84	0.375476	0.725588	1	0.960168
85	0.475893	0.750668	0.564771	0.960803
86	0.23147	0.11633	0.996854	0.991781
87	0.172618	1	0.240195	0.954313
88	0.418034	0.521888	0.964821	1
89	0.52737	0.510401	1	0.992446
90	0.464017	0.317145	0.942937	0.665865
91	0.430643	0.31973	0.093337	0.64874
92	0.869375	0.309023	0.91966	0.863717
93	1	0.350215	0.795138	0.992214
94	0.160356	0.14652	0.272232	0.37057
95	0.989713	0.221009	0.840257	1
96	0.9992	0.251001	0.822043	1
97	0.953543	0.494104	0.552326	0.847945
98	0.924723	0.307732	0.712091	0.975943
99	0.932237	0.335653	0.523371	0.860521
100	0.532058	0.529181	0.717436	0.565056
101	0.498762	0.395479	0.5013	0.460413
102	0.637794	0.634563	0.717013	0.340232
103	0.788551	0.437627	0.742956	0.378433
104	1	0.229271	0.486512	1
105	0.885113	0.818466	0.643841	1
106	1	0.548581	1	0.495956
107	0.156674	0.417215	0.993485	0.332227
108	0.816653	0.208371	1	0.816383
109	0.960975	0.42113	0.921279	0.893066
110	0.668649	0.167075	1	1
111	0.64863	0.687154	0.732167	0.713327
112	0.153727	0.283062	1	0.459504
113	0.78425	0.467037	0.736959	0.225717
114	0.836345	0.311749	0.576724	0.847502
115	0.377821	0.337039	0.658867	0.822881
116	0.974307	0.197344	0.830125	0.900084
117	0.71268	0.104913	0.919427	0.63681
118	0.760023	0.875552	0.452369	0.840935
119	0.3777	0.326496	0.801351	0.444433
120	0.310227	0.063231	0.426364	0.882455
121	0.634734	0.178465	0.913021	1
122	0.301627	0.635498	0.734396	0.275903
123	0.302477	0.290757	0.575905	0.604216
124	0.442127	0.111796	0.311451	0.964167
125	0.290586	0.337389	0.241972	0.990737
126	0.061399	0.115473	1	1
127	0.46439	0.098109	0.950084	0.998157
128	0.409518	0.142413	0.688874	0.762102
129	0.763376	0.215612	0.976697	0.510172
130	0.59129	0.914067	0.488342	0.271168
131	0.990412	0.364461	1	0.510632
132	0.536398	0.277697	0.854124	0.765304
133	0.536552	0.289242	0.997583	0.411003
134	0.327249	0.554026	0.503039	0.90045
135	0.697981	0.368342	0.705086	0.895905
136	1	0.37705	0.503138	0.800231
137	0.323582	0.346835	0.262359	0.989915
138	0.460476	0.380207	1	0.339662
139	0.380045	0.401922	0.891227	0.38836
140	0.303807	0.114847	0.754845	0.872729
141	0.200647	0.159291	1	0.936562
142	0.77914	0.471512	1	0.886667
143	0.31431	0.266577	0.624163	0.683905
144	0.755101	0.652599	1	0.95063
145	0.58405	0.424059	0.115619	1
146	0.821373	0.592176	1	0.821831
147	1	0.870409	1	0.997089
148	0.627511	0.140555	1	0.984685
149	0.32108	0.33069	0.979908	0.913264
150	0.80859	0.223669	0.952588	0.321685
151	0.248228	0.295535	1	1
152	0.707809	0.402504	1	1
153	0.917356	0.983965	1	0.312432
154	0.916598	0.452338	1	1
155	0.860628	0.23561	0.661619	1
156	0.657131	0.163337	0.12782	0.175718
157	0.190761	0.969455	1	0.016241
158	0.882295	0.275518	0.432125	0.929231
159	0.761901	1	0.454842	0.060492
160	0.518133	0.949834	0.239633	0.34218
161	1	0.152483	0.676174	0.548659
162	0.922932	0.038157	0.750996	1
163	1	1	0.838627	0.393187
164	0.833476	0.823884	0.446357	0.375466
165	0.556959	0.176267	0.674129	0.642444
166	0.878517	0.731873	1	1
167	0.915872	0.894716	0.819373	0.917441
168	0.099513	0.89366	1	1
169	0.266459	0.689006	0.155029	0.496998
170	0.985825	0.540225	0.307758	1
171	0.172587	0.195541	0.800522	1
172	1	0.336075	0.751476	0.301112
173	1	0.445009	0.884098	1
174	0.635221	0.225793	1	0.664605
175	0.771751	0.327931	0.734689	0.253248
176	0.339423	0.29489	0.273855	0.777865
177	0.811186	0.340917	0.284089	0.339931
178	0.855569	0.351825	0.514478	0.734401
179	1	1	0.828747	0.483498
180	0.816643	0.166938	0.783307	0.620251
181	1	0.158942	0.996721	1
182	0.904326	0.231837	1	0.952419
183	1	0.819563	0.564771	1
184	0.465147	0.152076	0.996854	0.471189
185	0.952163	0.21646	0.240195	0.899274
186	0.21854	0.993745	0.964821	0.850624
187	0.473427	0.63306	1	0.988829
188	1	0.597355	0.942937	0.675387
189	1	0.351539	0.093337	0.922324
190	0.783783	0.444368	0.91966	0.158775
191	0.158564	0.513263	0.795138	0.769685
192	0.092511	0.653741	0.272232	0.931807
193	0.107672	0.624241	0.840257	0.854074
194	0.998391	0.321398	0.822043	0.266593
195	0.417851	0.375878	0.552326	0.788991
196	0.78594	0.431799	0.712091	0.581859
197	1	0.559314	0.523371	0.062169
198	0.188689	0.557299	0.717436	0.610126
199	0.67326	0.312434	0.5013	0.827659
200	0.267263	0.609199	0.717013	1
201	0.092204	0.848057	0.742956	0.314795
202	0.154984	0.38099	0.486512	0.09436
203	0.997193	0.226188	0.643841	0.978061
204	0.194043	0.964534	1	0.988175
205	0.197551	0.975044	0.993485	1
206	1	0.383221	1	0.639074
207	0.710793	0.430735	0.921279	0.890142
208	0.05912	0.990581	1	0.054887
209	1	0.529732	0.732167	0.11238
210	0.692252	0.877782	1	0.406457
211	0.607449	0.276651	0.736959	0.767342
212	1	1	0.576724	0.946685
213	1	0.19667	0.658867	0.893268
214	1	1	0.830125	0.932508
215	0.969451	0.248582	0.919427	0.870084
216	0.819834	0.994649	0.452369	0.642668
217	0.36266	0.998952	0.801351	0.037044
218	0.14266	1	0.426364	0.875032
219	0.295791	0.930327	0.913021	0.97219
220	0.494705	0.088708	0.734396	0.265447
221	0.187058	0.956675	0.575905	0.997942
222	0.620889	0.418759	0.311451	0.613562
223	0.273243	0.953941	0.241972	0.420042
224	0.704021	0.404165	1	0.847063
225	0.347893	0.363377	0.950084	0.888306
226	0.141433	0.701729	0.688874	0.167783
227	0.656042	0.530681	0.976697	1
228	0.565201	0.199631	0.488342	0.977335
229	1	1	1	0.229112
230	0.923882	1	0.854124	0.955478
231	0.6842	0.325404	0.997583	0.744237
232	0.565218	0.174869	0.503039	0.742522
233	1	0.35748	0.705086	0.935725
234	0.885439	0.981038	0.503138	0.879513
235	0.56589	0.694083	0.262359	0.2777
236	0.832629	1	1	0.681593
237	1	0.940912	0.891227	0.823179
238	1	0.544247	0.754845	0.759524
239		0.150579	1	0.994762
240		0.256981	1	1
241		0.719432	0.624163	0.54085
242		0.756384	1	0.8703
243		0.973482	0.115619	0.820858
244		0.559613	1	0.974044
245		0.547253	1	0.868137
246		0.948812	1	1
247		1	0.979908	0.697588
248		0.415028	0.952588	0.05866
249		0.847467	1	0.725575
250		0.076225	1	0.363805
251		0.750116	1	0.811621
252		0.499856	1	0.148677
253		0.490069	0.305019	1
254		0.707428	0.363929	0.846667
255		0.646075	0.365783	0.78576
256		0.778481	0.675643	0.369058
257		1	0.228414	0.601057
258		0.90063	0.939347	1
259		1	1	0.636671
260		0.748862	0.398255	1
261		1	0.081304	1
262		0.685352	0.584192	0.984104
263		0.33605	0.832137	1
264		0.396165	0.694559	0.381444
265		1	0.429526	0.268374
266		1	0.94693	0.796757
267		1	0.514303	0.951035
268		1	0.714548	1
269		1	0.669926	1
270		1	0.955011	0.976893
271		0.830395	0.841881	1
272		0.913306	0.953745	0.866244
273		0.177438	0.332794	0.959346
274		0.998944	0.979726	0.747896
275		0.08334	0.827656	0.994657
276		0.442634	0.180347	0.288387
277		0.803761	0.170273
278		0.308	0.450795
279		0.527502	0.56294
280		0.138814	0.375122
281		0.38091	0.613353
282		0.425538	0.853884
283		0.121052	0.722899
284		0.375642	0.238637
285		0.63961	0.125179
286		0.240522	0.68575
287		0.757903	0.26674
288		0.886971	0.657545
289		0.905712	0.59735
290		0.965034	0.958197
291		1	0.898052
292		0.679574	0.509344
293		0.658581	0.161664
294		0.879368	0.50608
295		0.616076	0.999236
296		0.69778	0.502025
297		0.767645	0.554619
298		0.627781	0.643727
299		0.884391	0.857212
300		1	0.977172
301		0.805853	0.936765
302		1	0.922115
303		0.65652	1
304		0.525476	0.379224
305		0.162875	0.142613
306		0.449308	0.179991
307		0.437822	0.221029
308		0.11644	0.173169
309		1	0.608543
310		0.322269	0.74556
311		0.9622	0.149546
312		0.991352	0.946013
313		0.180741	0.865485
314		1	0.13826
315		0.266526	0.992095
316		0.995851	0.369721
317		0.992381	0.200374
318		0.931794	1
319		0.377027	1
320		1	0.970465
321		0.014609	0.792573
322		0.446835	0.13302
323		0.72071	0.149719
324		0.144237	0.856204
325		0.316403	0.844437
326		0.171438	0.325623
327		0.402307	0.971517
328		0.276757	0.67697
329		0.680071	0.126357
330		0.482561	0.212543
331		0.702294	1
332		0.822355	0.115595
333		0.599551	0.332227
334		0.470205	0.82813
335		0.784912	0.734099
336		0.965893	0.876499
337		0.681543	0.841535
338		0.378606	0.407577
339		0.596952	0.271378
340		0.724214	1
341		0.727789	0.698194
342		0.424451	0.145464
343		0.840536	0.514418
344		1	0.769231
345		0.540736	1
346		0.248195	1
347		0.752037	1
348		0.968625	0.615155
349		0.930035	0.675442
350		0.742689	0.249407
351		0.801169	0.223261
352		0.479653	0.574357
353		0.857359	0.789138
354		0.955821	1
355		0.827581	0.925972
356		1	0.924836
357		0.752675	0.802737
358		0.313118	0.563591
359		0.435421	0.992684
360		0.903912	0.445887
361		0.370252	0.227089
362		0.707856	0.180768
363		0.479986	0.881941
364		0.82391	0.664048
365		0.515349	1
366		0.863444	1
367		0.050903	0.877865
368		0.98563	0.198958
369		0.714013	0.870831
370		0.058236	0.492159
371		0.900196	0.533555
372		0.348794	1
373		0.995184	0.186201
374		0.811065	0.673555
375		0.784356	0.465669
376		1	0.917585
377		1	0.591686
378		0.993772	1
379		0.665341	0.234825
380		0.3486	0.834177
381		0.57031	0.955309
382		0.601054	0.931653
383		1	0.32655
384		1	1
385		0.344169	1
386		0.988422	0.616705
387		0.435443
388		0.989296
389		0.682267
390		1
391		0.372442
392		0.903484
393		0.698472
394		0.415982
395		0.387228
396		0.994528
397		0.936519
398		0.886011
399		0.460206
400		0.900781
401		0.632702
402		0.1406
403		0.486737
404		0.905484
405		0.442409
406		0.972837
407		0.816115
408		0.525485
409		0.269248
410		0.904492
411		0.766392
412		0.449254
413		0.268837
414		0.571128
415		0.462385
416		1
417		1
418		0.959599
419		0.426155
420		0.581717
421		0.308383
422		0.679469
423		0.95792
424		1
425		1
426		0.948639
427		0.703128
428		0.707658
429		1
430		0.625442
431		0.715932
432		0.961717
433		0.728449
